# Supplementary material for: The lack of K13-propeller mutations associated with artemisinin resistance in Plasmodium falciparum in Democratic Republic of Congo (DRC)
Source: PLoS One. 2020 Aug 21;15(8):e0237791. doi: 10.1371/journal.pone.0237791 (PMC7446852; doi:10.1371/journal.pone.0237791)
Supplement: S1 Data — (XLSX) [file pone.0237791.s001.xlsx]

## Sheet: GLOBALE
Supporting information 1. Minimal data set
N°	Province	site	ID patient	Sexe	Age	RDT	Pf PCR	Ct	Résistance_K13	polymorphism_K13	mutation_K13
1	Kinshasa	Kingasani	004KS	F	5	1	1		0	wild
2	Kinshasa	Kingasani	006CS	F	9	1	1		0	wild
3	Kinshasa	Kingasani	007CS	M	9	1	1		0	wild
4	Kinshasa	Kingasani	010CS	F	4	1	1		0	wild
5	Kinshasa	Kingasani	011CS	F	2	1	1		0	wild
6	Kinshasa	Kingasani	013KS	F	4	1	1		0	wild
7	Kinshasa	Kingasani	014CS	F	5	1	1		0	wild
8	Kinshasa	Kingasani	018CS	M	2	1	1		0	wild
9	Kinshasa	Kingasani	021KS	F	1.5	1	1		0	wild
10	Kinshasa	Kingasani	024CS	M	10	1	1		0	wild
11	Kinshasa	Kingasani	024KS	M	19	1	1		0	wild
12	Kinshasa	Kingasani	027CS	F	9	1	1		0	wild
13	Kinshasa	Kingasani	029KS	M	16	1	1		0	wild
14	Kinshasa	Kingasani	030KS	M	11	1	1		0	wild
15	Kinshasa	Kingasani	032KS	M	15	1	1		0	wild
16	Kinshasa	Kingasani	033CS	F	4	1	1		0	wild
17	Kinshasa	Kingasani	034CS	F	10	1	1		0	wild
18	Kinshasa	Kingasani	036KS	F	1.5	1	1		0	wild
19	Kinshasa	Kingasani	037CS	M	1	1	1		0	wild
20	Kinshasa	Kingasani	039CS	F	10	1	1		0	wild
21	Kinshasa	Kingasani	039KS	F	3	1	1		0	wild
22	Kinshasa	Kingasani	040CS	F	11	1	1		0	wild
23	Kinshasa	Kingasani	046KS	M	2.5	1	1		0	wild
24	Kinshasa	Kingasani	049KS	F	12	1	1		0	wild
25	Kinshasa	Kingasani	052KS	M	2	1	1		0	wild
26	Kinshasa	Kingasani	053KS	F	9	1	1		0	wild
27	Kinshasa	Kingasani	055KS	F	30	1	1		0	wild
28	Kinshasa	Kingasani	056KS	M	6	1	1		0	wild
29	Kinshasa	Kingasani	057KS	F	2	1	1		0	wild
30	Kinshasa	Kingasani	060KS	F	0.5	1	1		0	wild
31	Kinshasa	Kingasani	064KS	F	20	1	1		0	wild
32	Kinshasa	Kingasani	070KS	F	20	1	1		0	wild
33	Kinshasa	Kingasani	073KS	F	30	1	1		0	wild
34	Kinshasa	Kingasani	075KS	M	26	1	1		0	wild
35	Kinshasa	Kingasani	077KS	F	0.5	1	1		0	wild
36	Kinshasa	Kingasani	082KS	F	5	1	1		0	wild
37	Kinshasa	Kingasani	086KS	M	0.5	1	1		0	wild
38	Kinshasa	Kingasani	094KS	M	5	1	1		0	wild
39	Kinshasa	Kingasani	101KS	M	7	1	1		0	wild
40	Kinshasa	Kingasani	104KS	F	28	1	1		0	wild
41	Kinshasa	Kingasani	107KS	M	3	1	1		0	wild
42	Kinshasa	Kingasani	110KS	F	11	1	1		0	wild
43	Kinshasa	Kingasani	113KS	F	0.5	1	1		0	wild
44	Kinshasa	Kingasani	114KS	F	73	1	1		0	wild
45	Kinshasa	Kingasani	121KS	M	3	1	1		0	wild
46	Kinshasa	Kingasani	124KS	F	7	1	1		0	wild
47	Kinshasa	Kingasani	132KS	F	5	1	1		0	wild
48	Kinshasa	Kingasani	134KS	M	12	1	1		0	wild
49	Kinshasa	Kingasani	138KS	M	0.5	1	1		0	wild
50	Kinshasa	Kingasani	139KS	F	9	1	1		0	wild
51	Kinshasa	Kingasani	142KS	M	7	1	1		0	wild
52	Kinshasa	Kingasani	146KS	M	10	1	1		0	wild
53	Kinshasa	Kingasani	149KS	F	4	1	1		0	wild
54	Kinshasa	Kingasani	152KS	F	9	1	1		0	wild
55	Kinshasa	Kingasani	155KS	M	4	1	1		0	wild
56	Kinshasa	Kingasani	157KS	M	15	1	1		0	wild
57	Kinshasa	Kingasani	162KS	M	4	1	1		0	wild
58	Kinshasa	Kingasani	164KS	F	28	1	1		0	wild
59	Kinshasa	Kingasani	165KS	M	4	1	1		0	wild
60	Kinshasa	Kingasani	173KS	M	24	1	1		0	wild
61	Kinshasa	Kingasani	175KS	M	7	1	1		0	wild
62	Kinshasa	Kingasani	179KS	M	9	1	1		0	wild
63	Kinshasa	Kingasani	180KS	M	14	1	1		0	wild
64	Kinshasa	Kingasani	186KS	M	3	1	1		0	wild
65	Kinshasa	Kingasani	192KS	F	5	1	1		0	wild
66	Kinshasa	Kingasani	206KS	M	13	1	1		0	wild
67	Kinshasa	Kingasani	207KS	M	8.5	1	1		0	wild
68	Kinshasa	Kingasani	208KS	M	5	1	1		0	wild
69	Kinshasa	Kingasani	216KS	F	7	1	1		0	wild
70	Kinshasa	Kingasani	222KS	F	10	1	1		0	wild
71	Kinshasa	Kingasani	223KS	M	4	1	1		0	wild
72	Kinshasa	Kingasani	226KS	M	5	1	1		0	wild
73	Kinshasa	Kingasani	228KS	M	5	1	1		0	wild
74	Kinshasa	Kingasani	230KS	M	9	1	1		0	wild
75	Kinshasa	Kingasani	232KS	F	4.5	1	1		0	wild
76	Kinshasa	Kingasani	238KS	M	6	1	1		0	wild
77	Kinshasa	Kingasani	244KS	F	12	1	1		0	wild
78	Kinshasa	Kingasani	250KS	F	8	1	1		0	wild
79	Kinshasa	Kingasani	257KS	F	7	1	1		0	wild
80	Kinshasa	Kingasani	271KS	F	2	1	1		0	wild
81	Kinshasa	Kingasani	296KS	M	10	1	1		0	wild
82	Kinshasa	Kingasani	297KS	M	4	1	1		0	wild
83	Kinshasa	Kingasani	312KS	M	3	1	1		0	wild
84	Kinshasa	Kingasani	313KS	M	6	1	1		0	wild
85	Kinshasa	Kingasani	317KS	M	3	1	1		0	wild
86	Kinshasa	Kingasani	318KS	M	9	1	1		0	wild
87	Kinshasa	Kingasani	320KS	M	9	1	1		0	wild
88	Kinshasa	Kingasani	322KS	M	6	1	1		0	wild
89	Kinshasa	Kingasani	323KS	M	5	1	1		0	wild
90	Kinshasa	Kingasani	324KS	F	9	1	1		0	wild
91	Kinshasa	Kingasani	330KS	M	6	1	1		0	wild
92	Kinshasa	Kingasani	334KS	M	4	1	1		0	wild
93	Kinshasa	Kingasani	343KS	F	4	1	1		0	wild
94	Kinshasa	Kingasani	345KS	F	2.5	1	1		0	wild
95	Kinshasa	Kingasani	348KS	F	6	1	1		0	wild
96	Kinshasa	Kingasani	350KS	M	6	1	1		0	wild
97	Kinshasa	Kingasani	354KS	M	7	1	1		0	mutant	A578S
98	Kinshasa	Kingasani	355KS	F	3	1	1		0	wild
99	Kinshasa	Kingasani	361KS	F	6	1	1		0	wild
100	Kinshasa	Kingasani	371KS	M	7	1	1		0	wild
101	Kinshasa	Kingasani	373KS	F	9	1	1
102	Kinshasa	Kingasani	378KS	F	2.5	1	1
103	Kinshasa	Kingasani	380KS	M	2	1	1
104	Kinshasa	Kingasani	381KS	M	5	1	1
105	Kinshasa	Kingasani	382KS	M	1.5	1	1
106	Kinshasa	Kingasani	383KS	M	11	1	1
107	Kinshasa	Kingasani	384KS	F	2	1	1
108	Kinshasa	Kingasani	386KS	M	8	1	1
109	Kinshasa	Kingasani	388KS	F	12	1	1
110	Kinshasa	Kingasani	389KS	F	5	1	1
111	Kinshasa	Kingasani	397KS	F	7	1	1
112	Kinshasa	Kingasani	399KS	F	7	1	1
113	Kinshasa	Kingasani	400KS	F	3	1	1
114	Kinshasa	Kingasani	408KS	F	7	1	1
115	Kinshasa	Kingasani	413KS	F	12	1	1
116	Kinshasa	Kingasani	416KS	M	10	1	1
117	Kinshasa	Kingasani	417KS	M	12	1	1
118	Kinshasa	Kingasani	419KS	F	3.5	1	1
119	Kinshasa	Kingasani	421KS	F	5	1	1
120	Kinshasa	Kingasani	422KS	F	6	1	1
121	Kinshasa	Kingasani	424KS	M	11	1	1
122	Kinshasa	Kingasani	425KS	F	6	1	1
123	Kinshasa	Kingasani	428KS	F	11	1	1
124	Kinshasa	Kingasani	431KS	M	6	1	1
125	Kinshasa	Kingasani	434KS	M	5	1	1
126	Kinshasa	Kingasani	437KS	M	4	1	1
127	Kinshasa	Kingasani	450KS	F	4.5	1	1
128	Kinshasa	Kingasani	452KS	M	10	1	1
129	Kinshasa	Kingasani	462KS	F	1	1	1
130	Kinshasa	Kingasani	464KS	M	2	1	1
131	Kinshasa	Kingasani	465KS	M	3	1	1
132	Kinshasa	Kingasani	466KS	M	1	1	1
133	Kinshasa	Kingasani	467KS	F	6	1	1
134	Kinshasa	Kingasani	472KS	F	8	1	1
135	Kinshasa	Kingasani	476KS	F	3	1	1
136	Kinshasa	Kingasani	483KS	M	5	1	1
137	Kinshasa	Kingasani	486KS	M	1.5	1	1
138	Kinshasa	Kingasani	491KS	M	10.5	1	1
139	Kinshasa	Kingasani	492KS	M	3.5	1	1
140	Kinshasa	Kingasani	493KS	F	2	1	1
141	Kinshasa	Kingasani	499KS	M	6	1	1
142	Kinshasa	Kingasani	504KS	F	4	1	1
143	Kinshasa	Kingasani	510KS	M	14	1	1
144	Kinshasa	Kingasani	513KS	M	1	1	1
145	Kinshasa	Kingasani	514KS	M	4	1	1
146	Kinshasa	Kingasani	525KS	F	21	1	1
147	Kinshasa	Kingasani	531KS	F	23	1	1
148	Kinshasa	Kingasani	537KS	M	7	1	1
149	Kinshasa	Kingasani	540KS	F	8	1	1
150	Kinshasa	Kingasani	541KS	F	2.5	1	1
151	Kinshasa	Kingasani	546KS	F	6	1	1
152	Kinshasa	Kingasani	547KS	M	12	1	1
153	Kinshasa	Kingasani	548KS	F	10	1	1
154	Kinshasa	Kingasani	553KS	M	2	1	1
155	Kinshasa	Kingasani	554KS	F	2	1	1
156	Kinshasa	Kingasani	556KS	F	4	1	1
157	Kinshasa	Kingasani	561KS	M	2	1	1
158	Kinshasa	Kingasani	568KS	M	3	1	1
159	Kinshasa	Kingasani	572KS	M	3	1	1
160	Kinshasa	Kingasani	576KS	M	5	1	1
161	Equateur	Bolenge	001 BOL	M	14	1	0
162	Equateur	Bolenge	002 BOL	M	47	1	1	27.85	0	wild
163	Equateur	Bolenge	003 BOL	F	7	1	1	29.64	0	wild
164	Equateur	Bolenge	004 BOL	F	7	1	1	33.31	0	wild
165	Equateur	Bolenge	005 BOL	F	28	1	1	40.34	0	wild
166	Equateur	Bolenge	006 BOL	F	3	1	0
167	Equateur	Bolenge	007 BOL	M	17	1	1	34.92	0	wild
168	Equateur	Bolenge	008 BOL	F	8	1	1	39.2	0	wild
169	Equateur	Bolenge	009 BOL	F	10	1	1	31.42	0	wild
170	Equateur	Bolenge	010 BOL	M	0.5	1	1	28.65	0	wild
171	Equateur	Bolenge	011 BOL	F	10	1	1	29.2	0	wild
172	Equateur	Bolenge	012 BOL	M	9	1	1	26.5	0	wild
173	Equateur	Bolenge	013 BOL	F	11	1	1	29.74	0	wild
174	Equateur	Bolenge	014 BOL	F	14	1	1	33.56	0	wild
175	Equateur	Bolenge	015 BOL	F	3	1	1	30.27	0	wild
176	Equateur	Bolenge	016 BOL	M	14	1	1	31.53	0	wild
177	Equateur	Bolenge	017 BOL	M	2	1	1	34.56	0	wild
178	Equateur	Bolenge	018 BOL	F	4	1	1	26.98	0	wild
179	Equateur	Bolenge	019 BOL	F	12	1	1	27.6	0	wild
180	Equateur	Bolenge	020 BOL	F	4	1	1	34.95	0	wild
181	Equateur	Bolenge	021 BOL	F	1	1	1	29.27	0	wild
182	Equateur	Bolenge	022 BOL	F	2	1	1	29.06	0	wild
183	Equateur	Bolenge	023 BOL	M	39	1	0
184	Equateur	Bolenge	024 BOL	F	19	1	1	34.83	0	wild
185	Equateur	Bolenge	025 BOL	M	1	1	1	39.12	0	wild
186	Equateur	Bolenge	026 BOL	F	3	1	0
187	Equateur	Bolenge	027 BOL	M	9	1	1	42.99	0	wild
188	Equateur	Bolenge	028BOL	F	5	1	1	29.4	0	wild
189	Equateur	Bolenge	029 BOL	M	3	1	1	33.15	0	wild
190	Equateur	Bolenge	030 BOL	F	3	1	1	25.93	0	wild
191	Equateur	Bolenge	031 BOL	F	10	1	1	29.76	0	wild
192	Equateur	Bolenge	032 BOL	M	2	1	0
193	Equateur	Bolenge	033 BOL	F	1	1	1	29.05	0	wild
194	Equateur	Bolenge	034 BOL	M	62	1	0
195	Equateur	Bolenge	035 BOL	F	5	1	0
196	Equateur	Bolenge	036 BOL	F	16	1	1	29.64	0	wild
197	Equateur	Bolenge	037 BOL	F	17	1	0
198	Equateur	Bolenge	038 BOL	M	3	1	1	30	0	wild
199	Equateur	Bolenge	039 BOL	F	10	1	1	29.75	0	wild
200	Equateur	Bolenge	040 BOL	F	7	1	1	31.99	0	wild
201	Equateur	Bolenge	041 BOL	M	1.5	1	1	28.09	0	wild
202	Equateur	Bolenge	042 BOL	F	9	1	1	29.55	0	wild
203	Equateur	Bolenge	043 BOL	M	4	1	1	26.48	0	wild
204	Equateur	Bolenge	044 BOL	F	6	1	1	42.38	0	wild
205	Equateur	Bolenge	045 BOL	F	53	1	1	31.84	0	mutant	A578S
206	Equateur	Bolenge	046 BOL	M	5	1	0
207	Equateur	Bolenge	048 BOL	M	8	1	1	24.49	0	wild
208	Equateur	Bolenge	049 BOL	F	7	1	0
209	Equateur	Bolenge	050 BOL	M	11	1	1	33.78	0	wild
210	Equateur	Bolenge	051 BOL	F	11	1	1	29.99	0	wild
211	Equateur	Bolenge	052 BOL	M	4	1	1	28.86	0	wild
212	Equateur	Bolenge	053 BOL	F	1	1	1	29.3	0	wild
213	Equateur	Bolenge	054 BOL	F	7	1	0
214	Equateur	Bolenge	056 BOL	F	27	1	1	32.06	0	wild
215	Equateur	Bolenge	057 BOL	F	1	1	1	31.07	0	wild
216	Equateur	Bolenge	058 BOL	F	51	1	0
217	Equateur	Bolenge	059 BOL	M	8	1	1	29.18	0	wild
218	Equateur	Bolenge	060 BOL	F	10	1	0
219	Equateur	Bolenge	061 BOL	M	7	1	1	33.29	0	wild
220	Equateur	Bolenge	062 BOL	M	4	1	1	27.57	0	wild
221	Equateur	Bolenge	063 BOL	F	2	1	1	35.59	0	wild
222	Equateur	Bolenge	064 BOL	M	9	1	1	33.08	0	wild
223	Equateur	Bolenge	065 BOL	F	28	1	1	31.39	0	wild
224	Equateur	Bolenge	066 BOL	F	5	1	1	30.65	0	wild
225	Equateur	Bolenge	067 BOL	M	7	1	1	41.98	0	wild
226	Equateur	Bolenge	068 BOL	F	7	1	1	29.31	0	wild
227	Equateur	Bolenge	069 BOL	F	3	1	0
228	Equateur	Bolenge	070 BOL	F	3	1	1	28.47	0	wild
229	Equateur	Bolenge	071 BOL	F	3	1	1	36.43	0	wild
230	Equateur	Bolenge	072 BOL	M	48	1	0
231	Equateur	Bolenge	073 BOL	M	4	1	1	30.61	0	wild
232	Equateur	Bolenge	074 BOL	F	9	1	1	33.18	0	wild
233	Equateur	Bolenge	075 BOL	F	7	1	1	39.06	0	wild
234	Equateur	Bolenge	076 BOL	F	11	1	1	28.21	0	wild
235	Equateur	Bolenge	077 BOL	F	1	1	0
236	Equateur	Bolenge	078 BOL	F	1	1	1	31.63	0	wild
237	Equateur	Bolenge	079 BOL	M	3	1	0
238	Equateur	Bolenge	080 BOL	F	8	1	1	26.9	0	wild
239	Equateur	Bolenge	081 BOL	F	1	1	1	28.61	0	wild
240	Equateur	Bolenge	082 BOL	M	4	1	0
241	Equateur	Bolenge	083 BOL	M	39	1	0
242	Equateur	Bolenge	084 BOL	M	6	1	1	29.36	0	wild
243	Equateur	Bolenge	085 BOL	M	3	1	0
244	Equateur	Bolenge	086 BOL	F	27	1	0
245	Equateur	Bolenge	087 BOL	F	9	1	0
246	Equateur	Bolenge	088 BOL	F	17	1	0
247	Equateur	Bolenge	089 BOL	M	1	1	1	27.69
248	Equateur	Bolenge	090 BOL	M	0.5	1	1	34.95
249	Equateur	Bolenge	091 BOL	F	11	1	1	27.73
250	Equateur	Bolenge	092 BOL	F	21	1	0
251	Equateur	Bolenge	093 BOL	F	6	1	1	25.12
252	Equateur	Bolenge	094 BOL	M	3	1	1	24.22
253	Equateur	Bolenge	095 BOL	M	3	1	1	25.6
254	Equateur	Bolenge	096 BOL	F	5	1	1	29.98
255	Equateur	Bolenge	097 BOL	F	8	1	0
256	Equateur	Bolenge	098 BOL	M	1.5	1	1	32.69
257	Equateur	Bolenge	099 BOL	F	3	1	1	27.53
258	Equateur	Bolenge	100 BOL	M	3	1	1	29.22
259	Nord-Ubangi	Karawa	001 KAW	F	5	1	0
260	Nord-Ubangi	Karawa	002 KAW	M	6	1	1	24.78	0	wild
261	Nord-Ubangi	Karawa	003 KAW	F	16	1	1	33.06	0	wild
262	Nord-Ubangi	Karawa	004 KAW	F	20	1	1	41.88	0	wild
263	Nord-Ubangi	Karawa	005 KAW	M	54	1	1	28.19	0	wild
264	Nord-Ubangi	Karawa	006 KAW	M	4	1	1	29.43	0	wild
265	Nord-Ubangi	Karawa	007 KAW	F	4	1	1	37.69	0	wild
266	Nord-Ubangi	Karawa	008 KAW	F	4	1	1	27.68	0	wild
267	Nord-Ubangi	Karawa	009 KAW	M	15	1	1	28.12	0	wild
268	Nord-Ubangi	Karawa	010 KAW	F	4	1	0
269	Nord-Ubangi	Karawa	011 KAW	M	4	1	1	32.26	0	wild
270	Nord-Ubangi	Karawa	012 KAW	M	6	1	1	27.78	0	wild
271	Nord-Ubangi	Karawa	013 KAW	F	1	1	0
272	Nord-Ubangi	Karawa	014 KAW	F	3	1	1	23.4	0	wild
273	Nord-Ubangi	Karawa	015 KAW	M	1.5	1	0
274	Nord-Ubangi	Karawa	016 KAW	M	51	1	0
275	Nord-Ubangi	Karawa	017 KAW	F	9	1	1	25.49	0	wild
276	Nord-Ubangi	Karawa	018 KAW	M	3	1	1	21.86	0	wild
277	Nord-Ubangi	Karawa	019 KAW	F	62	1	1	33.95	0	wild
278	Nord-Ubangi	Karawa	020 KAW	F	2	1	1	35.09	0	wild
279	Nord-Ubangi	Karawa	021 KAW	M	2	1	1	27.86	0	wild
280	Nord-Ubangi	Karawa	022 KAW	M	4	1	0
281	Nord-Ubangi	Karawa	023 KAW	M	4	1	1	36.77	0	wild
282	Nord-Ubangi	Karawa	024 KAW	M	4	1	1	30.08	0	wild
283	Nord-Ubangi	Karawa	025 KAW	M	1	1	1	28.42	0	wild
284	Nord-Ubangi	Karawa	026 KAW	M	2	1	0
285	Nord-Ubangi	Karawa	027 KAW	F	1.5	1	1	31.86	0	wild
286	Nord-Ubangi	Karawa	028 KAW	M	2	1	0
287	Nord-Ubangi	Karawa	029 KAW	F	4	1	0
288	Nord-Ubangi	Karawa	030 KAW	M	5	1	1	28.13	0	wild
289	Nord-Ubangi	Karawa	031 KAW	F	14	1	0
290	Nord-Ubangi	Karawa	032 KAW	F	4	1	1	38.6	0	wild
291	Nord-Ubangi	Karawa	033 KAW	M	4	1	1	30.43	0	wild
292	Nord-Ubangi	Karawa	034 KAW	F	1	1	0
293	Nord-Ubangi	Karawa	035 KAW	M	6	1	1	30.47	0	wild
294	Nord-Ubangi	Karawa	036 KAW	F	2.5	1	1	31.67	0	wild
295	Nord-Ubangi	Karawa	037 KAW	F	1.5	1	1	27.73	0	wild
296	Nord-Ubangi	Karawa	038 KAW	M	2.5	1	0
297	Nord-Ubangi	Karawa	039 KAW	M	4	1	1	37.27	0	wild
298	Nord-Ubangi	Karawa	041 KAW	M	15	1	0
299	Nord-Ubangi	Karawa	042 KAW	F	6	1	1	32.43	0	wild
300	Nord-Ubangi	Karawa	043 KAW	F	6	1	1	35.45	0	wild
301	Nord-Ubangi	Karawa	044 KAW	F	3	1	1	30.66	0	wild
302	Nord-Ubangi	Karawa	045 KAW	M	6	1	0
303	Nord-Ubangi	Karawa	046 KAW	F	18	1	1	26.19	0	wild
304	Nord-Ubangi	Karawa	047 KAW	M	3	1	1	33.09	0	wild
305	Nord-Ubangi	Karawa	048 KAW	F	2	1	0
306	Nord-Ubangi	Karawa	049 KAW	F	6	1	0
307	Nord-Ubangi	Karawa	050 KAW	M	1	1	1	27.35	0	wild
308	Nord-Ubangi	Karawa	051 KAW	F	1.5	1	1	33.1	0	wild
309	Nord-Ubangi	Karawa	052 KAW	M	2	1	0
310	Nord-Ubangi	Karawa	053 KAW	M	5	1	1	32.01	0	wild
311	Nord-Ubangi	Karawa	054 KAW	F	37	1	0
312	Nord-Ubangi	Karawa	055 KAW	F	3.5	1	1	26.38	0	wild
313	Nord-Ubangi	Karawa	056 KAW	M	12	1	0
314	Nord-Ubangi	Karawa	057 KAW	M	9	1	1	29.58	0	wild
315	Nord-Ubangi	Karawa	058 KAW	F	2.5	1	1	27.26	0	wild
316	Nord-Ubangi	Karawa	059 KAW	M	2.5	1	1	28.67	0	wild
317	Nord-Ubangi	Karawa	060 KAW	F	4	1	0
318	Nord-Ubangi	Karawa	061 KAW	F	26	1	0
319	Nord-Ubangi	Karawa	062 KAW	M	10	1	0
320	Nord-Ubangi	Karawa	064 KAW	F	17	1	1	33.01	0	wild
321	Nord-Ubangi	Karawa	065 KAW	M	2.5	1	1	31.48	0	wild
322	Nord-Ubangi	Karawa	066 KAW	M	33	1	0
323	Nord-Ubangi	Karawa	067 KAW	F	4	1	0
324	Nord-Ubangi	Karawa	068 KAW	M	4	1	0
325	Nord-Ubangi	Karawa	069 KAW	M	7	1	0
326	Nord-Ubangi	Karawa	070 KAW	M	2.5	1	1	31.01	0	wild
327	Nord-Ubangi	Karawa	071 KAW	F	4	1	1	36.43	0	wild
328	Nord-Ubangi	Karawa	072 KAW	F	51	1	0
329	Nord-Ubangi	Karawa	073 KAW	M	5	1	1	37.45	0	wild
330	Nord-Ubangi	Karawa	074 KAW	M	1	1	1		0	wild
331	Nord-Ubangi	Karawa	075 KAW	M	3	1	1	33.7	0	wild
332	Nord-Ubangi	Karawa	076 KAW	M	2	1	1		0	wild
333	Nord-Ubangi	Karawa	077 KAW	F	2	1	1		0	wild
334	Nord-Ubangi	Karawa	078 KAW	M	4	1	1		0	wild
335	Nord-Ubangi	Karawa	079 KAW	F	39	1	0
336	Nord-Ubangi	Karawa	080 KAW	F	6	1	1		0	wild
337	Nord-Ubangi	Karawa	081 KAW	M	16	1	1		0	wild
338	Nord-Ubangi	Karawa	082 KAW	F	2	1	1	33.78	0	wild
339	Nord-Ubangi	Karawa	083 KAW	M	2.5	1	1		0	wild
340	Nord-Ubangi	Karawa	084 KAW	F	8	1	0
341	Nord-Ubangi	Karawa	085 KAW	F	9	1	1		0	wild
342	Nord-Ubangi	Karawa	086 KAW	M	3	1	1	39.23	0	wild
343	Nord-Ubangi	Karawa	087 KAW	M	1	1	1		0	wild
344	Nord-Ubangi	Karawa	088 KAW	F	6.5	1	1		0	wild
345	Nord-Ubangi	Karawa	089 KAW	M	33	1	0
346	Nord-Ubangi	Karawa	090 KAW	M	12	1	1		0	wild
347	Nord-Ubangi	Karawa	091 KAW	F	17	1	1	34.46	0	wild
348	Nord-Ubangi	Karawa	092 KAW	M	2.5	1	1	33.47	0	wild
349	Nord-Ubangi	Karawa	093 KAW	F	19	1	1		0	wild
350	Nord-Ubangi	Karawa	094 KAW	F	20	1	1		0	wild
351	Nord-Ubangi	Karawa	095 KAW	F	23	1	1		0	wild
352	Nord-Ubangi	Karawa	096 KAW	F	2.5	1	1		0	wild
353	Nord-Ubangi	Karawa	097 KAW	M	1	1	1	39.39
354	Nord-Ubangi	Karawa	098 KAW	F	9	1	1	32.81
355	Nord-Ubangi	Karawa	099 KAW	M	2	1	0
356	Maniema	Kalima	001 KAL	F	0.5	1	0
357	Maniema	Kalima	002 KAL	M	17	1	0
358	Maniema	Kalima	003 KAL	F	19	1	1	30.81	0	wild
359	Maniema	Kalima	004 KAL	M	17	1	1	35.86	0	wild
360	Maniema	Kalima	005 KAL	M	0.5	1	1	26.89	0	wild
361	Maniema	Kalima	006 KAL	M	7	1	0
362	Maniema	Kalima	007 KAL	F	4	1	1	28.38	0	wild
363	Maniema	Kalima	008 KAL	M	4	1	1	28.27	0	wild
364	Maniema	Kalima	009 KAL	M	0.5	1	0
365	Maniema	Kalima	010 KAL	M	1	1	1	41.59	0	wild
366	Maniema	Kalima	011 KAL	M	2	1	0
367	Maniema	Kalima	012 KAL	M	3	1	1	26.17	0	wild
368	Maniema	Kalima	013 KAL	M	11	1	1	31.75	0	wild
369	Maniema	Kalima	014 KAL	F	4	1	1	27.48	0	wild
370	Maniema	Kalima	015 KAL	M	8	1	1	32.55	0	wild
371	Maniema	Kalima	016 KAL	F	3	1	1	26.99	0	wild
372	Maniema	Kalima	017 KAL	M	6	1	1	26.5	0	wild
373	Maniema	Kalima	018 KAL	M	39	1	0
374	Maniema	Kalima	019 KAL	M	2	1	0
375	Maniema	Kalima	020 KAL	F	3	1	1	23.45	0	wild
376	Maniema	Kalima	021 KAL	F	0.5	1	0
377	Maniema	Kalima	022 KAL	F	1	1	0
378	Maniema	Kalima	023 KAL	F	5	1	1	31.19	0	wild
379	Maniema	Kalima	024 KAL	F	6	1	1	27.19	0	wild
380	Maniema	Kalima	025 KAL	F	9	1	1	26.68	0	wild
381	Maniema	Kalima	026 KAL	F	55	1	0
382	Maniema	Kalima	027 KAL	M	3	1	1	25.79	0	wild
383	Maniema	Kalima	028 KAL	F	20	1	1	28.33	0	wild
384	Maniema	Kalima	029 KAL	F	50	1	0
385	Maniema	Kalima	030 KAL	F	1.5	1	0
386	Maniema	Kalima	031 KAL	M	6	1	0
387	Maniema	Kalima	032 KAL	M	1	1	1	25.67	0	wild
388	Maniema	Kalima	033 KAL	F	17	1	1	33.69	0	wild
389	Maniema	Kalima	034 KAL	F	16	1	0
390	Maniema	Kalima	035 KAL	F	47	1	1	36.71	0	wild
391	Maniema	Kalima	036 KAL	F	3	1	1	35.45	0	wild
392	Maniema	Kalima	037 KAL	F	48	1	1	26.88	0	wild
393	Maniema	Kalima	038 KAL	F	2	1	1	27.35	0	wild
394	Maniema	Kalima	039 KAL	M	2	1	0
395	Maniema	Kalima	040 KAL	F	62	1	0
396	Maniema	Kalima	041 KAL	F	17	1	0
397	Maniema	Kalima	042 KAL	M	31	1	1	28.1	0	wild
398	Maniema	Kalima	043 KAL	F	21	1	1	35.45	0	wild
399	Maniema	Kalima	044 KAL	M	65	1	1	26.86	0	wild
400	Maniema	Kalima	045 KAL	M	12	1	1	28.11	0	wild
401	Maniema	Kalima	046 KAL	F	12	1	1	28.73	0	wild
402	Maniema	Kalima	047 KAL	F	3	1	1	30.73	0	wild
403	Maniema	Kalima	048 KAL	M	2	1	0
404	Maniema	Kalima	049 KAL	F	2	1	0
405	Maniema	Kalima	050 KAL	F	29	1	1	36.53	0	wild
406	Maniema	Kalima	051 KAL	M	25	1	1	33.94	0	wild
407	Maniema	Kalima	052 KAL	M	4	1	0
408	Maniema	Kalima	053 KAL	F	18	1	1	31.42	0	wild
409	Maniema	Kalima	054 KAL	F	20	1	0
410	Maniema	Kalima	055 KAL	F	29	1	1	29.79	0	wild
411	Maniema	Kalima	056 KAL	M	6	1	1	27.51	0	wild
412	Maniema	Kalima	057 KAL	F	6	1	1	27.73	0	wild
413	Maniema	Kalima	058 KAL	F	1	1	0
414	Maniema	Kalima	059 KAL	M	3	1	1	29.09	0	wild
415	Maniema	Kalima	060 KAL	F	1	1	1	29.02	0	wild
416	Maniema	Kalima	061 KAL	M	3	1	1	27.59	0	wild
417	Maniema	Kalima	062 KAL	F	23	1	0
418	Maniema	Kalima	063 KAL	F	4	1	1	26.55	0	wild
420	Maniema	Kalima	065 KAL	F	23	1	1	28.44	0	wild
421	Maniema	Kalima	066 KAL	F	18	1	1	26.8	0	wild
422	Maniema	Kalima	067 KAL	F	1	1	1	22.2	0	wild
423	Maniema	Kalima	068KAL	M	3	1	1	30.77	0	wild
424	Maniema	Kalima	069 KAL	M	4	1	1	28.14	0	wild
425	Maniema	Kalima	070 KAL	F	7	1	1	31.26	0	wild
426	Maniema	Kalima	071 KAL	M	4	1	1	25.28	0	wild
427	Maniema	Kalima	072 KAL	M	9	1	1	29.01	0	wild
428	Maniema	Kalima	073 KAL	M	14	1	1	35.1	0	wild
429	Maniema	Kalima	074 KAL	F	3	1	1	25.03	0	wild
430	Maniema	Kalima	075 KAL	F	1	1	1	25.37	0	wild
431	Maniema	Kalima	076 KAL	M	1	1	1	26.2	0	wild
432	Maniema	Kalima	077 KAL	M	35	1	1	25.93	0	wild
433	Maniema	Kalima	078 KAL	F	2	1	0
434	Maniema	Kalima	079 KAL	F	1	1	0
435	Maniema	Kalima	080 KAL	F	2	1	0
436	Maniema	Kalima	081 KAL	F	23	1	0
437	Maniema	Kalima	082 KAL	F	56	1	1	36.75	0	wild
438	Maniema	Kalima	083 KAL	F	0.5	1	1	30.33	0	wild
439	Maniema	Kalima	084 KAL	M	1	1	0
440	Maniema	Kalima	085 KAL	M	15	1	1	36.6	0	wild
441	Maniema	Kalima	086 KAL	M	3	1	1	27.92	0	wild
442	Maniema	Kalima	087 KAL	F	1	1	1	40.56	0	wild
443	Maniema	Kalima	088 KAL	F	3	1	1	31.1	0	wild
444	Maniema	Kalima	089 KAL	M	8	1	1	31.51	0	wild
445	Maniema	Kalima	090 KAL	F	3	1	1	23.49	0	wild
446	Maniema	Kalima	091 KAL	M	46	1	1	37.97	0	wild
447	Maniema	Kalima	092 KAL	M	1	1	0
448	Maniema	Kalima	093 KAL	F	30	1	1	27.01	0	wild
449	Maniema	Kalima	094 KAL	F	33	1	1	26.95	0	wild
450	Maniema	Kalima	095 KAL	M	1	1	1	23.45	0	wild
451	Maniema	Kalima	096 KAL	F	22	1	0
452	Maniema	Kalima	097 KAL	M	4	1	1	28.65	0	wild
453	Maniema	Kalima	098 KAL	F	18	1	1	27.63	0	wild
454	Sud-Kivu	Katana	001 KAT	F	10	1	1	32.51	0	wild
455	Sud-Kivu	Katana	002 KAT	M	4	1	1	28.83	0	wild
456	Sud-Kivu	Katana	003 KAT	F	9	1	1	29.58	0	wild
457	Sud-Kivu	Katana	004 KAT	M	9	1	1	30.35	0	wild
458	Sud-Kivu	Katana	005 KAT	M	13	1	1	28.07	0	wild
459	Sud-Kivu	Katana	006 KAT	M	1	1	1	24.3	0	wild
460	Sud-Kivu	Katana	007 KAT	M	2	1	1	24.92	0	wild
461	Sud-Kivu	Katana	008 KAT	F	22	1	1	29.56	0	wild
462	Sud-Kivu	Katana	009 KAT	M	2	1	1	30.32	0	mutant	M472I
463	Sud-Kivu	Katana	010 KAT	F	1	1	1	39.31
464	Sud-Kivu	Katana	011 KAT	F	33	1	1	33.56	0	wild
465	Sud-Kivu	Katana	012 KAT	F	23	1	1	36.28	0	wild
466	Sud-Kivu	Katana	013 KAT	F	5	1	1	33.12	0	wild
467	Sud-Kivu	Katana	014 KAT	F	3	1	1	33.68	0	wild
468	Sud-Kivu	Katana	015 KAT	M	1	1	1	34.07	0	wild
469	Sud-Kivu	Katana	016 KAT	M	19	1	1	33.19	0	wild
470	Sud-Kivu	Katana	017 KAT	M	13	1	1	26.93	0	wild
471	Sud-Kivu	Katana	018 KAT	M	18	1	1	41.96	0	wild
472	Sud-Kivu	Katana	019 KAT	M	48	1	0
473	Sud-Kivu	Katana	020 KAT	F	70	1	1	40.82	0	wild
474	Sud-Kivu	Katana	021 KAT	M	17	1	1	35.84	0	wild
475	Sud-Kivu	Katana	022 KAT	M	19	1	0
476	Sud-Kivu	Katana	023 KAT	F	39	1	0
477	Sud-Kivu	Katana	025 KAT	M	33	1	1	29.02	0	wild
478	Sud-Kivu	Katana	026 KAT	F	24	1	1	34.97	0	wild
479	Sud-Kivu	Katana	027KAT	F	12	1	1	27.08	0	wild
480	Sud-Kivu	Katana	028 KAT	M	1	1	1	28.59	0	wild
481	Sud-Kivu	Katana	029 KAT	M	12	1	1	33.86	0	wild
482	Sud-Kivu	Katana	030 KAT	M	1	1	1	30.9	0	wild
483	Sud-Kivu	Katana	031 KAT	F	1	1	1	29.13	0	wild
484	Sud-Kivu	Katana	032 KAT	M	22	1	1	34.14	0	wild
485	Sud-Kivu	Katana	033 KAT	M	3	1	1	27.5	0	wild
486	Sud-Kivu	Katana	034 KAT	M	11	1	1	25.24	0	wild
487	Sud-Kivu	Katana	035 KAT	M	8	1	1	28.49	0	wild
488	Sud-Kivu	Katana	036 KAT	M	6	1	0
489	Sud-Kivu	Katana	037 KAT	M	47	1	1	28.24	0	wild
490	Sud-Kivu	Katana	038 KAT	M	43	1	1	32.69	0	wild
491	Sud-Kivu	Katana	039 KAT	F	20	1	0
492	Sud-Kivu	Katana	040 KAT	F	23	1	1	28.61	0	wild
493	Sud-Kivu	Katana	041 KAT	F	28	1	1	33.29	0	wild
494	Sud-Kivu	Katana	042 KAT	M	10	1	1	28.32	0	wild
495	Sud-Kivu	Katana	043 KAT	F	5	1	1	30.72	0	wild
496	Sud-Kivu	Katana	044 KAT	F	3	1	1	31.49	0	wild
497	Sud-Kivu	Katana	045 KAT	M	17	1	1	27.69	0	wild
498	Sud-Kivu	Katana	046 KAT	M	5	1	0
499	Sud-Kivu	Katana	048 KAT	F	9	1	1	25.73	0	wild
500	Sud-Kivu	Katana	049 KAT	F	50	1	0
501	Sud-Kivu	Katana	050 KAT	F	20	1	0
502	Sud-Kivu	Katana	051 KAT	F	12	1	1	26.67	0	wild
503	Sud-Kivu	Katana	052 KAT	F	15	1	1	31.14	0	wild
504	Sud-Kivu	Katana	053 KAT	M	16	1	1	27.16	0	wild
505	Sud-Kivu	Katana	054 KAT	M	4	1	1	29.11	0	wild
506	Sud-Kivu	Katana	055 KAT	F	2	1	1	29.64	0	wild
507	Sud-Kivu	Katana	056 KAT	M	13	1	1	27.75	0	wild
508	Sud-Kivu	Katana	057 KAT	F	5	1	0
509	Sud-Kivu	Katana	058 KAT	M	4	1	0
510	Sud-Kivu	Katana	059 KAT	F	12	1	1	32.99	0	wild
511	Sud-Kivu	Katana	060 KAT	M	2	1	1	32.83	0	wild
512	Sud-Kivu	Katana	061 KAT	F	4	1	0
513	Sud-Kivu	Katana	062 KAT	M	24	1	1	33.65	0	wild
514	Sud-Kivu	Katana	063 KAT	M	6	1	1	25.41	0	wild
515	Sud-Kivu	Katana	064 KAT	M	12	1	0
516	Sud-Kivu	Katana	065 KAT	M	63	1	1	30.37	0	wild
517	Sud-Kivu	Katana	066 KAT	F	30	1	1	29.16	0	wild
518	Sud-Kivu	Katana	067 KAT	M	3.5	1	1	26.46	0	wild
519	Sud-Kivu	Katana	068 KAT	M	25	1	1	28.18	0	wild
520	Sud-Kivu	Katana	069 KAT	F	3	1	0
521	Sud-Kivu	Katana	070 KAT	M	8	1	0
522	Sud-Kivu	Katana	071 KAT	F	7	1	1	30.07	0	wild
523	Sud-Kivu	Katana	072 KAT	M	6	1	1	26.71	0	wild
524	Sud-Kivu	Katana	073 KAT	F	39	1	1	29.54	0	wild
525	Sud-Kivu	Katana	074 KAT	M	55	1	1	25.55	0	wild
526	Sud-Kivu	Katana	075 KAT	M	40	1	1	27.07	0	wild
527	Sud-Kivu	Katana	076 KAT	F	40	1	1	28.06	0	wild
528	Sud-Kivu	Katana	077 KAT	M	4	1	1	27.7	0	wild
529	Sud-Kivu	Katana	078 KAT	F	22	1	0
530	Sud-Kivu	Katana	079 KAT	M	1	1	0
531	Sud-Kivu	Katana	080 KAT	F	13	1	1	25.9	0	wild
532	Sud-Kivu	Katana	081 KAT	M	6	1	1	27.78	0	wild
533	Sud-Kivu	Katana	082 KAT	M	30	1	1	27.68	0	wild
534	Sud-Kivu	Katana	083 KAT	F	62	1	1	34.4	0	wild
535	Sud-Kivu	Katana	084 KAT	F	5	1	1	25.29	0	wild
536	Sud-Kivu	Katana	085 KAT	F	50	1	1	29.5	0	wild
537	Sud-Kivu	Katana	086 KAT	M	10	1	1	30.57	0	wild
538	Sud-Kivu	Katana	087 KAT	F	40	1	1	40.14	0	wild
539	Sud-Kivu	Katana	088 KAT	F	1	1	1	27.28	0	wild
541	Sud-Kivu	Katana	090 KAT	M	14	1	0
542	Sud-Kivu	Katana	091 KAT	M	61	1	0
543	Sud-Kivu	Katana	092 KAT	M	6	1	1	31.77	0	wild
544	Sud-Kivu	Katana	094 KAT	M	16	1	1	35.77	0	wild
545	Sud-Kivu	Katana	095 KAT	F	20	1	1	31.68	0	wild
546	Sud-Kivu	Katana	096 KAT	F	38	1	1	30.77	0	wild
547	Sud-Kivu	Katana	097 KAT	F	3	1	0
548	Sud-Kivu	Katana	098 KAT	M	7	1	1	28.35
549	Sud-Kivu	Katana	099 KAT	F	27	1	0
550	Sud-Kivu	Katana	100 KAT	F	18	1	1	29.3
551	Sud-Kivu	Katana	101 KAT	M	9	1	1	35.89
552	Sud-Kivu	Katana	102 KAT	F	5	1	0
553	Sud-Kivu	Katana	103 KAT	M	6	1	0
554	Sud-Kivu	Katana	104 KAT	F	13	1	0
555	Sud-Kivu	Katana	105 KAT	F	16	1	1	38.81
556	Sud-Kivu	Katana	106 KAT	M	1	1	0
557	Sud-Kivu	Katana	107 KAT	F	42	1	0
558	Sud-Kivu	Katana	108 KAT	F	20	1	0
559	Sud-Kivu	Katana	109 KAT	F	44	1	0
560	Tshopo	Kisangani	001 KIS	F	3	1	1	30.45	0	wild
561	Tshopo	Kisangani	002 KIS	M	4	1	0
562	Tshopo	Kisangani	003 KIS	M	4.5	1	1	24.67	0	wild
563	Tshopo	Kisangani	004 KIS	F	4	1	1	28.93	0	wild
564	Tshopo	Kisangani	005 KIS	F	10	1	1	29.72	0	wild
565	Tshopo	Kisangani	006 KIS	M	4	1	1	32.97	0	wild
566	Tshopo	Kisangani	007 KIS	F	3	1	0
567	Tshopo	Kisangani	008 KIS	F	2	1	1	29.87	0	wild
568	Tshopo	Kisangani	009 KIS	M	1	1	1	31.32	0	wild
569	Tshopo	Kisangani	010 KIS	M	3	1	0
570	Tshopo	Kisangani	011 KIS	F	5	1	1	25.56	0	wild
571	Tshopo	Kisangani	012 KIS	M	5	1	0
572	Tshopo	Kisangani	013 KIS	M	2	1	1	30.1	0	wild
573	Tshopo	Kisangani	014 KIS	F	1	1	1	28.13	0	wild
574	Tshopo	Kisangani	015 KIS	M	3	1	1	28.71	0	wild
575	Tshopo	Kisangani	016 KIS	F	1	1	1	31.74	0	wild
576	Tshopo	Kisangani	017KIS	F	4	1	1	28.03	0	wild
577	Tshopo	Kisangani	018KIS	M	1	1	1	26.95	0	wild
578	Tshopo	Kisangani	019KIS	F	2	1	1	27.3	0	wild
579	Tshopo	Kisangani	020KIS	F	5	1	1	28.78	0	wild
580	Tshopo	Kisangani	021KIS	F	70	1	0
581	Tshopo	Kisangani	022KIS	M	3.5	1	0
582	Tshopo	Kisangani	023KIS	F	7	1	0
583	Tshopo	Kisangani	024KIS	F	18	1	1	30.98	0	wild
584	Tshopo	Kisangani	025KIS	M	4	1	1	32.16	0	wild
585	Tshopo	Kisangani	026KIS	F	6	1	1	36.53	0	wild
586	Tshopo	Kisangani	027KIS	M	2.5	1	1	28.63	0	wild
587	Tshopo	Kisangani	028 KIS	F	15	1	1	24.76	0	wild
588	Tshopo	Kisangani	029 KIS	M	4	1	1	36.99	0	wild
589	Tshopo	Kisangani	030 KIS	F	6	1	1	32.83	0	wild
590	Tshopo	Kisangani	031 KIS	M	3.5	1	0
591	Tshopo	Kisangani	032 KIS	F	5	1	1	27.19	0	wild
592	Tshopo	Kisangani	033 KIS	M	4.5	1	1	26.82	0	wild
593	Tshopo	Kisangani	034 KIS	F	24	1	1	26.37	0	wild
594	Tshopo	Kisangani	035 KIS	M	19	1	0
595	Tshopo	Kisangani	036 KIS	F	1	1	1	23.11	0	wild
596	Tshopo	Kisangani	037 KIS	F	14	1	0
597	Tshopo	Kisangani	038 KIS	F	4	1	1	26.83	0	wild
598	Tshopo	Kisangani	039 KIS	F	18	1	1	36.66	0	wild
599	Tshopo	Kisangani	040 KIS	M	2.5	1	1	25.5	0	wild
600	Tshopo	Kisangani	041 KIS	F	1	1	1	25.55	0	wild
601	Tshopo	Kisangani	042 KIS	F	2	1	0
602	Tshopo	Kisangani	043 KIS	F	31	1	1	26.05	0	wild
603	Tshopo	Kisangani	044 KIS	F	11	1	0
604	Tshopo	Kisangani	045 KIS	M	6	1	1	29.52	0	wild
605	Tshopo	Kisangani	046 KIS	F	33	1	1	33.92	0	wild
606	Tshopo	Kisangani	047 KIS	F	6	1	1	23.72	0	wild
607	Tshopo	Kisangani	048 KIS	M	1.5	1	1	24.21	0	wild
608	Tshopo	Kisangani	049 KIS	M	1	1	0
609	Tshopo	Kisangani	050 KIS	F	25	1	1	30.22	0	wild
610	Tshopo	Kisangani	051 KIS	F	1.5	1	1	21.55	0	wild
611	Tshopo	Kisangani	052 KIS	F	1	1	1	24.92	0	wild
612	Tshopo	Kisangani	053 KIS	M	17	1	1	28.5	0	wild
613	Tshopo	Kisangani	054 KIS	F	3	1	1	24.4	0	wild
614	Tshopo	Kisangani	055 KIS	F	5	1	1	27.28	0	wild
615	Tshopo	Kisangani	056 KIS	M	2	1	1	31.27	0	wild
616	Tshopo	Kisangani	057 KIS	F	16	1	1	27.95	0	wild
617	Tshopo	Kisangani	058 KIS	M	1	1	1	24.84	0	wild
618	Tshopo	Kisangani	059 KIS	M	3	1	1	25.22	0	wild
619	Tshopo	Kisangani	060 KIS	M	4.5	1	1	27.9	0	wild
620	Tshopo	Kisangani	061 KIS	M	6	1	0
621	Tshopo	Kisangani	062 KIS	F	1	1	1	35.8	0	wild
622	Tshopo	Kisangani	063 KIS	M	1	1	0
623	Tshopo	Kisangani	064 KIS	F	3	1	0
624	Tshopo	Kisangani	065 KIS	M	2	1	1	27.09	0	wild
625	Tshopo	Kisangani	066 KIS	M	17	1	0
626	Tshopo	Kisangani	067 KIS	F	4.5	1	1	25.49	0	wild
627	Tshopo	Kisangani	068 KIS	M	3	1	1	27.22	0	wild
628	Tshopo	Kisangani	069 KIS	M	6	1	1	25.08	0	wild
629	Tshopo	Kisangani	070 KIS	F	4	1	0
630	Tshopo	Kisangani	071 KIS	F	11	1	1	28.29	0	wild
631	Tshopo	Kisangani	072 KIS	F	28	1	1	32.19	0	wild
632	Tshopo	Kisangani	073 KIS	M	6	1	1	31.72	0	wild
633	Tshopo	Kisangani	074 KIS	F	36	1	1	27.15	0	wild
634	Tshopo	Kisangani	075 KIS	F	31	1	0
635	Tshopo	Kisangani	076 KIS	M	4	1	1	26.35	0	wild
636	Tshopo	Kisangani	077KIS	F	3	1	1	31.79	0	wild
637	Tshopo	Kisangani	078KIS	F	1	1	0
638	Tshopo	Kisangani	079KIS	M	7	1	1	28.35	0	wild
639	Tshopo	Kisangani	080KIS	M	4	1	1	24.85	0	wild
640	Tshopo	Kisangani	081KIS	M	22	1	1	35.04	0	wild
641	Tshopo	Kisangani	082KIS	F	10	1	1	26.46	0	wild
642	Tshopo	Kisangani	083KIS	F	10	1	1	33.16	0	wild
643	Tshopo	Kisangani	084KIS	M	4	1	1	33.76	0	wild
644	Tshopo	Kisangani	085KIS	F	10	1	1	23.63	0	wild
645	Tshopo	Kisangani	086KIS	F	42	1	0
646	Tshopo	Kisangani	087KIS	M	4	1	1	31.22	0	wild
647	Tshopo	Kisangani	088KIS	M	4	1	1	22.1	0	wild
648	Tshopo	Kisangani	089KIS	F	11	1	1	32.97	0	wild
649	Tshopo	Kisangani	090KIS	F	6	1	1	27.47	0	wild
650	Tshopo	Kisangani	091KIS	M	16	1	1	33.64	0	wild
651	Tshopo	Kisangani	092KIS	F	12	1	1	26.27	0	wild
652	Tshopo	Kisangani	093KIS	M	4	1	1	30.46	0	mutant	A578S
653	Tshopo	Kisangani	094KIS	F	2	1	1	26.12	0	wild
654	Tshopo	Kisangani	095KIS	F	35	1	0
655	Tshopo	Kisangani	096 KIS	F	7	1	1	31.37	0	wild
656	Tshopo	Kisangani	097 KIS	F	1	1	1	22.37	0	wild
657	Tshopo	Kisangani	098 KIS	F	28	1	1	32.63	0	wild
658	Tshopo	Kisangani	099 KIS	F	1	1	0
659	Tshopo	Kisangani	100 KIS	M	1	1	0
660	Tshopo	Kisangani	101 KIS	F	6	1	0
661	Tshopo	Kisangani	103 KIS	F	69	1	1	24.39	0	wild
662	Tshopo	Kisangani	104 KIS	F	19	1	0
663	Tshopo	Kisangani	105 KIS	F	14	1	0
664	Tshopo	Kisangani	106 KIS	M	1	1	0
665	Tshopo	Kisangani	107 KIS	F	31	1	1	25.19	0	wild
666	Tshopo	Kisangani	108 KIS	F	32	1	1	23.4	0	wild
667	Tshopo	Kisangani	109 KIS	F	19	1	1	32.42	0	wild
668	Tshopo	Kisangani	110 KIS	M	6	1	1	27.41	0	wild
669	Tshopo	Kisangani	111 KIS	F	8	1	1	22.77	0	wild
670	Tshopo	Kisangani	112 KIS	F	8	1	1	25.33	0	wild
671	Tshopo	Kisangani	113 KIS	M	4	1	1	24.03	0	wild
672	Tshopo	Kisangani	114 KIS	M	1	1	0
673	Tshopo	Kisangani	115 KIS	F	9	1	1	26.57	0	wild
674	Tshopo	Kisangani	116 KIS	M	4	1	0
675	Tshopo	Kisangani	117 KIS	F	6	1	0
676	Tshopo	Kisangani	118 KIS	F	4	1	1	28.68	0	wild
677	Tshopo	Kisangani	119 KIS	F	4	1	1	37.64	0	wild
678	Tshopo	Kisangani	120KIS	F	7	1	1	31.76	0	wild
679	Tshopo	Kisangani	121KS	F	4	1	1	29.35	0	wild
680	Tshopo	Kisangani	122 KIS	M	4.5	1	0
681	Tshopo	Kisangani	123 KIS	F	1	1	1	26.21	0	wild
682	Tshopo	Kisangani	124KIS	F	4	1	1	24.71	0	wild
683	Tshopo	Kisangani	125 KIS	F	9	1	0
684	Tshopo	Kisangani	126KIS	F	1	1	0
685	Tshopo	Kisangani	127 KIS	M	21	1	0
686	Tshopo	Kisangani	128 KIS	F	26	1	1	39.67	0	wild
687	Tshopo	Kisangani	129KIS	M	5	1	1	31.32
688	Kwilu	Vanga	001VA	M	17	1	1	32.24	0	wild
689	Kwilu	Vanga	002VA	M	5	1	1	35.51	0	wild
690	Kwilu	Vanga	003VA	M	17	1	1	26.74	0	wild
691	Kwilu	Vanga	004VA	F	38	1	1	34.86	0	wild
692	Kwilu	Vanga	005VA	M	10	1	0
693	Kwilu	Vanga	006VA	F	0.5	1	1	37.56	0	wild
694	Kwilu	Vanga	007VA	M	57	1	1	27.11	0	wild
695	Kwilu	Vanga	008 VA	F	1	1	0
696	Kwilu	Vanga	009VA	F	20	1	0
697	Kwilu	Vanga	010VA	M	10	1	0
698	Kwilu	Vanga	011VA	M	34	1	1	33.55	0	wild
699	Kwilu	Vanga	012VA	F	7	1	1	28.16	0	wild
700	Kwilu	Vanga	013VA	F	58	1	1	31.31	0	wild
701	Kwilu	Vanga	014VA	F	54	1	1	38.5	0	wild
702	Kwilu	Vanga	015VA	F	23	1	1	35.22	0	wild
703	Kwilu	Vanga	016VA	F	17	1	1	16.35	0	wild
704	Kwilu	Vanga	017VA	M	28	1	1	30.89	0	wild
705	Kwilu	Vanga	018VA	F	18	1	1	27.55	0	wild
706	Kwilu	Vanga	019VA	F	10	1	0
707	Kwilu	Vanga	020VA	M	27	1	1	30.48	0	wild
708	Kwilu	Vanga	021VA	M	3	1	1	26.55	0	wild
709	Kwilu	Vanga	022VA	M	8	1	0
710	Kwilu	Vanga	023VA	F	6	1	1	24.07	0	wild
711	Kwilu	Vanga	024VA	F	4	1	1	23.68	0	wild
712	Kwilu	Vanga	025VA	F	2	1	1	25.96	0	wild
713	Kwilu	Vanga	026V1	F	15	1	1	27.73	0	wild
714	Kwilu	Vanga	027VA	F	17	1	1	36.85	0	wild
715	Kwilu	Vanga	028VA	F	20	1	1	30.79	0	wild
716	Kwilu	Vanga	029VA	M	63	1	1	31.56	0	wild
717	Kwilu	Vanga	031VA	M	0.5	1	1	37.31	0	wild
718	Kwilu	Vanga	035VA	M	31	1	1	28.79	0	wild
719	Kwilu	Vanga	037VA	F	22	1	0
720	Kwilu	Vanga	039VA	F	5	1	1	24.19	0	wild
721	Kwilu	Vanga	040VA	M	4	1	1	27.96	0	wild
722	Kwilu	Vanga	041VA	F	58	1	1	27.6	0	wild
723	Kwilu	Vanga	044VA	M	42	1	1	33	0	wild
724	Kwilu	Vanga	045VA	M	11	1	1	33.11	0	wild
725	Kwilu	Vanga	046VA	M	4	1	1	33.59	0	wild
726	Kwilu	Vanga	047VA	F	13	1	1	25.96	0	wild
727	Kwilu	Vanga	049VA	M	4	1	1	29.48	0	wild
728	Kwilu	Vanga	050VA	F	9	1	1	23.95	0	wild
729	Kwilu	Vanga	051VA	M	12	1	1	27.31	0	wild
730	Kwilu	Vanga	052VA	M	17	1	1	32.19	0	wild
731	Kwilu	Vanga	053VA	F	27	1	0
732	Kwilu	Vanga	054VA	M	26	1	0
733	Kwilu	Vanga	055VA	F	22	1	1	26.34	0	wild
734	Kwilu	Vanga	057VA	M	4	1	1	21.61	0	wild
735	Kwilu	Vanga	058VA	M	38	1	0
736	Kwilu	Vanga	059VA	F	33	1	1	33.67	0	wild
737	Kwilu	Vanga	061VA	F	4	1	1	35.73	0	wild
738	Kwilu	Vanga	062VA	M	2	1	1	28.38	0	wild
739	Kwilu	Vanga	063VA	M	3	1	1	29.35	0	wild
740	Kwilu	Vanga	064VA	M	11	1	1	26.02	0	wild
741	Kwilu	Vanga	065VA	M	1	1	1	36.03	0	wild
742	Kwilu	Vanga	066VA	F	5	1	0
743	Kwilu	Vanga	067VA	M	7	1	1	29.02	0	wild
744	Kwilu	Vanga	068VA	M	12	1	1	31.71	0	wild
745	Kwilu	Vanga	071VA	M	3	1	1	28.08	0	wild
746	Kwilu	Vanga	072VA	M	20	1	0
747	Kwilu	Vanga	075VA	F	11	1	1	27.87	0	wild
748	Kwilu	Vanga	076VA	F	7	1	1	28.02	0	wild
749	Kwilu	Vanga	077VA	M	2	1	1	23.91	0	wild
750	Kwilu	Vanga	078VA	M	9	1	1	24.63	0	wild
751	Kwilu	Vanga	081VA	F	0.5	1	1	32.03	0	wild
752	Kwilu	Vanga	082VA	F	18	1	0
753	Kwilu	Vanga	083VA	F	2	1	1	25.22	0	wild
754	Kwilu	Vanga	084VA	M	2	1	1	34.39	0	wild
755	Kwilu	Vanga	085VA	F	2.5	1	1	27.13	0	wild
756	Kwilu	Vanga	086VA	F	2	1	1	28.33	0	wild
757	Kwilu	Vanga	087VA	M	5	1	1	29.63	0	wild
758	Kwilu	Vanga	088VA	M	2	1	1	28.29	0	wild
759	Kwilu	Vanga	089VA	M	4	1	1	27.62	0	wild
760	Kwilu	Vanga	096VA	F	14	1	1	36.37	0	wild
761	Kwilu	Vanga	097VA	M	4	1	1	32.66	0	wild
762	Kwilu	Vanga	098VA	M	23	1	0
763	Kwilu	Vanga	099VA	M	2	1	1	25.17	0	mutant	V534A
764	Kwilu	Vanga	100VA	M	33	1	0
765	Kwilu	Vanga	102VA	F	12	1	0
766	Kwilu	Vanga	103VA	M	5	1	1	27.97	0	wild
767	Kwilu	Vanga	104VA	M	4	1	0
768	Kwilu	Vanga	105VA	M	2	1	1	41	0	wild
769	Kwilu	Vanga	106VA	F	40	1	0
770	Kwilu	Vanga	107VA	F	11	1	1	28.15	0	wild
771	Kwilu	Vanga	112VA	F	14	1	1	26.69	0	wild
772	Kwilu	Vanga	209VA	F	7	1	1	36.33	0	wild
773	Kwilu	Vanga	210RVA	F	20	1	0
774	Kwilu	Vanga	221RVA	F	24	1	1	33.9	0	wild
775	Kwilu	Vanga	222VA	F	20	1	1	34.37	0	wild
776	Kwilu	Vanga	223RVA	F	24	1	1	27.39	0	wild
777	Kwilu	Vanga	224/RVA	F	16	1	1	29.89	0	wild
778	Kwilu	Vanga	225RVA	F	19	1	1	30.67	0	wild
779	Kwilu	Vanga	226RVA	F	40	1	1	31.62	0	wild
780	Kwilu	Vanga	227RVA	F	26	1	1	31.56
781	Kwilu	Vanga	228/RVA	F	26	1	1	28.16
782	Haut-Lomami	Kamina	001KAM	F	3	1	1	33.92	0	wild
783	Haut-Lomami	Kamina	002KAM	M	30	1	1	33.97	0	wild
784	Haut-Lomami	Kamina	003KAM	M	20	1	0
785	Haut-Lomami	Kamina	004KAM	F	5	1	1	29	0	wild
786	Haut-Lomami	Kamina	005KAM	F	58	1	1	30.86	0	wild
787	Haut-Lomami	Kamina	006KAM	M	1	1	1	33	0	wild
788	Haut-Lomami	Kamina	007KAM	M	2	1	1	27.91	0	wild
789	Haut-Lomami	Kamina	008KAM	M	1	1	1	26.12	0	wild
790	Haut-Lomami	Kamina	009KAM	M	22	1	1	24.9	0	wild
791	Haut-Lomami	Kamina	010KAM	F	4	1	1	25.93	0	wild
792	Haut-Lomami	Kamina	011KAM	M	8	1	1	36.92	0	wild
793	Haut-Lomami	Kamina	012KAM	F	3	1	1	26.14	0	wild
794	Haut-Lomami	Kamina	015KAM	M	7	1	0
795	Haut-Lomami	Kamina	016KAM	M	12	1	1	22.8	0	wild
796	Haut-Lomami	Kamina	017KAM	M	2	1	0
797	Haut-Lomami	Kamina	018KAM	F	28	1	0
798	Haut-Lomami	Kamina	019KAM	F	31	1	0
799	Haut-Lomami	Kamina	021KAM	F	40	1	1	29.68	0	wild
800	Haut-Lomami	Kamina	022KAM	M	5	1	1	36.22	0	wild
802	Haut-Lomami	Kamina	024KAM	F	1	1	0
803	Haut-Lomami	Kamina	025KAM	F	16	1	1	40	0	wild
804	Haut-Lomami	Kamina	026KAM	F	15	1	0
805	Haut-Lomami	Kamina	027KAM	M	2	1	1	26.63	0	wild
806	Haut-Lomami	Kamina	028KAM	M	3	1	1	29.23	0	wild
807	Haut-Lomami	Kamina	029KAM	M	20	1	0
808	Haut-Lomami	Kamina	030KAM	M	22	1	0
809	Haut-Lomami	Kamina	031KAM	M	38	1	0
810	Haut-Lomami	Kamina	032KAM	M	33	1	0
811	Haut-Lomami	Kamina	033KAM	F	18	1	1	28.04	0	wild
812	Haut-Lomami	Kamina	034KAM	M	36	1	0
813	Haut-Lomami	Kamina	041KAM	F	5	1	1	26.08	0	wild
814	Haut-Lomami	Kamina	042KAM	F	39	1	1	34.91	0	wild
815	Haut-Lomami	Kamina	043KAM	F	25	1	1	33.46	0	wild
816	Haut-Lomami	Kamina	044KAM	M	1.5	1	1	26.72	0	wild
817	Haut-Lomami	Kamina	045KAM	F	6	1	1	33.77	0	wild
818	Haut-Lomami	Kamina	046KAM	F	1	1	1	27.22	0	wild
819	Haut-Lomami	Kamina	047KAM	F	37	1	0
820	Haut-Lomami	Kamina	048KAM	M	46	1	0
821	Haut-Lomami	Kamina	049KAM	F	8	1	1	26.16	0	wild
822	Haut-Lomami	Kamina	050KAM	F	7	1	0
823	Haut-Lomami	Kamina	051KAM	F	50	1	1	25.27	0	wild
824	Haut-Lomami	Kamina	052KAM	M	36	1	1	29.54	0	wild
825	Haut-Lomami	Kamina	053KAM	F	30	1	1	25.78	0	wild
826	Haut-Lomami	Kamina	054KAM	M	27	1	1	25.81	0	wild
827	Haut-Lomami	Kamina	055KAM	M	4	1	1	25.69	0	wild
828	Haut-Lomami	Kamina	056KAM	M	1	1	0
829	Haut-Lomami	Kamina	057KAM	M	27	1	1	25.61	0	wild
830	Haut-Lomami	Kamina	058KAM	M	61	1	1	25.82	0	wild
831	Haut-Lomami	Kamina	059KAM	F	30	1	1	26.31	0	wild
832	Haut-Lomami	Kamina	060KAM	F	2	1	1	26.05	0	wild
833	Haut-Lomami	Kamina	061KAM	M	1	1	1	22.89	0	wild
834	Haut-Lomami	Kamina	062KAM	M	4	1	1	23.35	0	wild
835	Haut-Lomami	Kamina	063KAM	M	2	1	1	24.18	0	wild
836	Haut-Lomami	Kamina	064KAM	F	18	1	1	27.24	0	wild
837	Haut-Lomami	Kamina	065KAM	F	28	1	1	31.08	0	wild
838	Haut-Lomami	Kamina	066KAM	F	3	1	1	22.19	0	wild
839	Haut-Lomami	Kamina	067KAM	F	24	1	0
840	Haut-Lomami	Kamina	068KAM	M	6	1	1	32.07	0	wild
841	Haut-Lomami	Kamina	069KAM	F	19	1	1	32.3	0	wild
842	Haut-Lomami	Kamina	070KAM	F	7	1	1	31.91	0	wild
843	Haut-Lomami	Kamina	071KAM	F	2	1	1	31.57	0	wild
844	Haut-Lomami	Kamina	072KAM	M	1	1	1	30.97	0	wild
845	Haut-Lomami	Kamina	073KAM	M	6	1	1	26.03	0	wild
846	Haut-Lomami	Kamina	074KAM	F	35	1	1	26.69	0	wild
847	Haut-Lomami	Kamina	075KAM	M	2	1	1	26.14	0	wild
848	Haut-Lomami	Kamina	076KAM	M	17	1	1	27.11	0	wild
849	Haut-Lomami	Kamina	077KAM	M	29	1	1	26.94	0	mutant	A569T
850	Haut-Lomami	Kamina	078KAM	F	9	1	1	27.17	0	wild
851	Haut-Lomami	Kamina	079KAM	M	16	1	1	25.8	0	wild
852	Haut-Lomami	Kamina	080KAM	M	2	1	1	33.33	0	wild
853	Haut-Lomami	Kamina	081KAM	M	2.5	1	1	34.41	0	wild
854	Haut-Lomami	Kamina	082KAM	M	1	1	1	41	0	wild
855	Haut-Lomami	Kamina	083KAM	F	60	1	1	35.09	0	wild
856	Haut-Lomami	Kamina	084KAM	M	4	1	1	29.31	0	wild
857	Haut-Lomami	Kamina	085KAM	M	10	1	1	26.42	0	wild
858	Haut-Lomami	Kamina	086KAM	F	22	1	1	29.62	0	wild
859	Haut-Lomami	Kamina	087KAM	M	5	1	1	28.95	0	wild
860	Haut-Lomami	Kamina	088KAM	F	11	1	1	27	0	wild
861	Haut-Lomami	Kamina	089KAM	M	5	1	1	28.5	0	wild
862	Haut-Lomami	Kamina	090KAM	M	5	1	1	38.9	0	wild
863	Haut-Lomami	Kamina	091KAM	M	8	1	1	25.5	0	wild
864	Haut-Lomami	Kamina	092KAM	F	22	1	1	33.76	0	wild
865	Haut-Lomami	Kamina	093KAM	F	22	1	1	35.47	0	wild
866	Haut-Lomami	Kamina	094KAM	M	2	1	1	31.32	0	wild
867	Haut-Lomami	Kamina	095KAM	M	45	1	1	25.38	0	wild
868	Haut-Lomami	Kamina	096KAM	M	37	1	1	28.86	0	wild
869	Haut-Lomami	Kamina	097KAM	M	33	1	1	32.04	0	wild
870	Haut-Lomami	Kamina	098KAM	M	17	1	0
871	Haut-Lomami	Kamina	099KAM	F	32	1	1	24.96	0	wild
872	Haut-Lomami	Kamina	100KAM	M	6	1	1	25.33	0	wild
873	Haut-Lomami	Kamina	101KAM	F	35	1	0
874	Haut-Lomami	Kamina	102KAM	F	36	1	1	34
875	Haut-Lomami	Kamina	103KAM	F	5	1	0
876	Haut-Lomami	Kamina	104KAM	M	3	1	0
877	Haut-Lomami	Kamina	105KAM	M	41	1	0
878	Haut-Lomami	Kamina	106KAM	F	16	1	0
879	Haut-Lomami	Kamina	107KAM	F	25	1	0
880	Haut-Lomami	Kamina	109KAM	M	6	1	0
881	Lwalaba	Fungurume	001FU	F	19	1	1	31.41	0	wild
882	Lwalaba	Fungurume	002FU	F	1	1	1	24.24	0	wild
883	Lwalaba	Fungurume	003FU	F	9	1	0
884	Lwalaba	Fungurume	004FU	M	16	1	1	37.14	0	mutant	A578S
885	Lwalaba	Fungurume	005FU	M	3	1	0
886	Lwalaba	Fungurume	006FU	M	21	1	1	25.28	0	wild
887	Lwalaba	Fungurume	007FU	M	4	1	1	24.6	0	wild
888	Lwalaba	Fungurume	008FU	F	29	1	1	26.58	0	wild
889	Lwalaba	Fungurume	009FU	F	5	1	1	25.42	0	wild
890	Lwalaba	Fungurume	010FU	M	1	1	1	20.51	0	wild
891	Lwalaba	Fungurume	011FU	F	11	1	1	27.55	0	wild
892	Lwalaba	Fungurume	012FU	F	1	1	1	22.41	0	wild
893	Lwalaba	Fungurume	013FU	F	27	1	1	24.79	0	wild
894	Lwalaba	Fungurume	021FU	M	20	1	1	23.52	0	wild
895	Lwalaba	Fungurume	022FU	F	37	1	1	24.97	0	wild
896	Lwalaba	Fungurume	023FU	F	9	1	1	24.17	0	wild
897	Lwalaba	Fungurume	024FU	F	4	1	1	23.78	0	wild
898	Lwalaba	Fungurume	025FU	M	32	1	1	29.75	0	wild
899	Lwalaba	Fungurume	026FU	M	32	1	1	28.53	0	wild
900	Lwalaba	Fungurume	027FU	M	5	1	1	29.06	0	wild
901	Lwalaba	Fungurume	028FU	F	11	1	0
902	Lwalaba	Fungurume	029FU	M	32	1	0
903	Lwalaba	Fungurume	030FU	M	32	1	0
904	Lwalaba	Fungurume	031FU	F	16	1	0
905	Lwalaba	Fungurume	032FU	F	27	1	0
906	Lwalaba	Fungurume	033FU	M	27	1	1	36.91	0	wild
907	Lwalaba	Fungurume	034FU	F	27	1	1	25.21	0	wild
908	Lwalaba	Fungurume	035FU	F	27	1	1	26.26	0	wild
909	Lwalaba	Fungurume	036FU	M	7	1	0
910	Lwalaba	Fungurume	037FU	F	2	1	1	29	0	wild
911	Lwalaba	Fungurume	038FU	F	52	1	1	23.02	0	wild
912	Lwalaba	Fungurume	039FU	M	1.5	1	1	36.42	0	wild
913	Lwalaba	Fungurume	040FU	M	28	1	1	28.17	0	wild
914	Lwalaba	Fungurume	041FU	F	2	1	1	31.73	0	wild
915	Lwalaba	Fungurume	042fu	F	2.5	1	1	29.64	0	wild
916	Lwalaba	Fungurume	043FU	F	1	1	1	34.12	0	wild
917	Lwalaba	Fungurume	044FU	F	2	1	0
918	Lwalaba	Fungurume	045FU	M	5	1	0
919	Lwalaba	Fungurume	046FU	F	34	1	1	37.94	0	wild
920	Lwalaba	Fungurume	047FU	F	3	1	0
921	Lwalaba	Fungurume	048FU	F	6	1	1	30.97	0	wild
922	Lwalaba	Fungurume	049FU	M	2	1	1	28.51	0	wild
923	Lwalaba	Fungurume	050FU	F	1	1	0
924	Lwalaba	Fungurume	051FU	F	17	1	1	32.94	0	wild
925	Lwalaba	Fungurume	052FU	M	28	1	0
926	Lwalaba	Fungurume	053FU	F	7	1	1	26.95	0	wild
927	Lwalaba	Fungurume	054FU	F	74	1	0
928	Lwalaba	Fungurume	055FU	M	61	1	1	27.97	0	wild
929	Lwalaba	Fungurume	056FU	F	21	1	0
930	Lwalaba	Fungurume	057FU	M	12	1	0
931	Lwalaba	Fungurume	058FU	M	1	1	1	35.63	0	wild
932	Lwalaba	Fungurume	059FU	M	21	1	1	25.75	0	wild
933	Lwalaba	Fungurume	060FU	F	38	1	0
934	Lwalaba	Fungurume	061FU	F	2	1	1	19.09	0	wild
935	Lwalaba	Fungurume	062FU	F	42	1	0
936	Lwalaba	Fungurume	063FU	M	1	1	1	23.14	0	wild
937	Lwalaba	Fungurume	064FU	F	23	1	1	26.43	0	wild
938	Lwalaba	Fungurume	065FU	F	16	1	1	24.73	0	wild
939	Lwalaba	Fungurume	067FU	M	2	1	1	28.69	0	wild
940	Lwalaba	Fungurume	069FU	F	31	1	1	30.35	0	wild
941	Lwalaba	Fungurume	070FU	M	7	1	1	29.24	0	wild
942	Lwalaba	Fungurume	071FU	F	3	1	1	29.36	0	wild
943	Lwalaba	Fungurume	072FU	F	11	1	1	28.94	0	wild
944	Lwalaba	Fungurume	073FU	M	9	1	1	27.71	0	wild
945	Lwalaba	Fungurume	074FU	M	19	1	1	27.96	0	wild
946	Lwalaba	Fungurume	075FU	M	32	1	1	29.16	0	wild
947	Lwalaba	Fungurume	076FU	F	24	1	1	28.49	0	wild
948	Lwalaba	Fungurume	077FU	M	20	1	1	28.54	0	wild
949	Lwalaba	Fungurume	081FU	M	13	1	1	24.05	0	wild
950	Lwalaba	Fungurume	083FU	F	1	1	1	22.6	0	wild
952	Lwalaba	Fungurume	084FU	F	4	1	1	27.27	0	wild
953	Lwalaba	Fungurume	085FU	F	2.5	1	1	20.95	0	wild
954	Lwalaba	Fungurume	086FU	M	8	1	1	32.65	0	wild
955	Lwalaba	Fungurume	087FU	M	0.5	1	0
956	Lwalaba	Fungurume	088FU	M	8	1	1	26.43	0	wild
957	Lwalaba	Fungurume	089FU	M	30	1	0
958	Lwalaba	Fungurume	090FU	F	3	1	1	23.36	0	wild
959	Lwalaba	Fungurume	091FU	M	32	1	1	27.58	0	wild
960	Lwalaba	Fungurume	092FU	F	17	1	1	32.2	0	wild
961	Lwalaba	Fungurume	093FU	M	6	1	1	26.61	0	wild
962	Lwalaba	Fungurume	094FU	M	53	1	1	27.27
963	Lwalaba	Fungurume	095FU	M	9	1	1	23.17
964	Lwalaba	Fungurume	096FU	F	5	1	0
965	Lwalaba	Fungurume	097FU	F	0.5	1	1	32.74
966	Lwalaba	Fungurume	098FU	M	32	1	1	33.96
967	Lwalaba	Fungurume	099FU	F	2	1	1	22.96
968	Lwalaba	Fungurume	100FU	F	1	1	0
969	Lwalaba	Fungurume	101FU	M	3	1	0
970	Lwalaba	Fungurume	102FU	F	4	1	0
971	Lwalaba	Fungurume	103FU	F	7	1	0
972	Lwalaba	Fungurume	104FU	F	1	1	0
973	Lwalaba	Fungurume	105FU	M	2	1	0
976	Haut-Katanga	Lubumbashi	003LU	F	50	1	0
977	Haut-Katanga	Lubumbashi	004LU	M	27	1	0
978	Haut-Katanga	Lubumbashi	005LU	F	18	1	1	35.3	0	wild
979	Haut-Katanga	Lubumbashi	006LU	F	4	1	1	28.51	0	wild
980	Haut-Katanga	Lubumbashi	010LU	M	2	1	1	38.91	0	wild
981	Haut-Katanga	Lubumbashi	011LU	M	6	1	1	28.68	0	wild
982	Haut-Katanga	Lubumbashi	012LU	M	9	1	1	27.55	0	wild
983	Haut-Katanga	Lubumbashi	013LU	M	1	1	1	25.07	0	wild
984	Haut-Katanga	Lubumbashi	014LU	M	21	1	0
985	Haut-Katanga	Lubumbashi	015LU	M	6	1	0
986	Haut-Katanga	Lubumbashi	016LU	F	6	1	1	32.34
987	Haut-Katanga	Lubumbashi	017LU	F	4	1	1	23.22	0	wild
988	Haut-Katanga	Lubumbashi	019LU	M	7	1	1	25.49	0	wild
989	Haut-Katanga	Lubumbashi	020LU	F	17	1	1	40.85	0	wild
990	Haut-Katanga	Lubumbashi	021LU	M	19	1	1	31.61	0	wild
991	Haut-Katanga	Lubumbashi	023LU	M	13	1	1	25.16	0	wild
992	Haut-Katanga	Lubumbashi	024LU	M	17	1	1	25.82	0	wild
993	Haut-Katanga	Lubumbashi	025LU	M	55	1	1	26.28	0	wild
994	Haut-Katanga	Lubumbashi	029LU	F	10	1	1	22.2	0	wild
995	Haut-Katanga	Lubumbashi	030LU	F	8	1	1	23.95	0	wild
996	Haut-Katanga	Lubumbashi	033LU	F	40	1	0
997	Haut-Katanga	Lubumbashi	034LU	M	48	1	1	30.35	0	wild
998	Haut-Katanga	Lubumbashi	035LU	M	6	1	1	21.17	0	wild
999	Haut-Katanga	Lubumbashi	037LU	F	6	1	1	23.45	0	wild
1000	Haut-Katanga	Lubumbashi	038LU	F	8	1	1	27.25	0	wild
1001	Haut-Katanga	Lubumbashi	039LU	M	18	1	0
1002	Haut-Katanga	Lubumbashi	040LU	M	12	1	1	26.72	0	wild
1003	Haut-Katanga	Lubumbashi	041LU	M	23	1	1	27.41	0	wild
1004	Haut-Katanga	Lubumbashi	042LU	M	4	1	1	35.8	0	wild
1005	Haut-Katanga	Lubumbashi	043LU	M	49	1	1	31.36	0	wild
1006	Haut-Katanga	Lubumbashi	044LU	M	2	1	1	29.11	0	wild
1007	Haut-Katanga	Lubumbashi	045LU	F	15	1	1	25.04	0	wild
1008	Haut-Katanga	Lubumbashi	048LU	M	3	1	1	28.17	0	wild
1009	Haut-Katanga	Lubumbashi	049LU	F	15	1	1	25.74	0	wild
1010	Haut-Katanga	Lubumbashi	054LU	M	11	1	0
1011	Haut-Katanga	Lubumbashi	057LU	F	20	1	1	25.08	0	wild
1012	Haut-Katanga	Lubumbashi	058LU	F	1	1	1	32.4	0	wild
1013	Haut-Katanga	Lubumbashi	061LU	M	3	1	0
1023	Haut-Katanga	Lubumbashi	072LU	M	8	1	0
1024	Haut-Katanga	Lubumbashi	073LU	F	4	1	0
1026	Haut-Katanga	Lubumbashi	075LU	M	38	1	0
1032	Haut-Katanga	Lubumbashi	081LU	F	9	1	1	21.84	0	wild
1033	Haut-Katanga	Lubumbashi	082LU	M	9	1	0
1034	Haut-Katanga	Lubumbashi	083LU	M	2	1	0
1035	Haut-Katanga	Lubumbashi	084LU	F	38	1	0
1036	Haut-Katanga	Lubumbashi	085LU	M	4	1	0
1037	Haut-Katanga	Lubumbashi	086LU	M	11	1	0
1038	Haut-Katanga	Lubumbashi	087LU	M	4	1	0
1039	Haut-Katanga	Lubumbashi	088LU	M	2	1	0
1040	Haut-Katanga	Lubumbashi	090LU	M	4	1	0
1041	Haut-Katanga	Lubumbashi	091LU	M	1	1	0
1042	Haut-Katanga	Lubumbashi	092LU	M	4	1	0
1043	Haut-Katanga	Lubumbashi	101LU	F	10	1	1	21.16	0	wild
1044	Haut-Katanga	Lubumbashi	102LU	F	4	1	0
1045	Haut-Katanga	Lubumbashi	107LU	M	3	1	0
1046	Haut-Katanga	Lubumbashi	108LU	M	4	1	1	27.78	0	wild
1047	Haut-Katanga	Lubumbashi	114LU	F	4	1	1	22.9	0	wild
1048	Haut-Katanga	Lubumbashi	117LU	F	25	1	1	26.46	0	wild
1050	Haut-Katanga	Lubumbashi	119LU	M	1	1	1	22.62	0	wild
1051	Haut-Katanga	Lubumbashi	120LU	M	7	1	1	26.68	0	wild
1052	Haut-Katanga	Lubumbashi	121LU	F	22	1	0
1053	Haut-Katanga	Lubumbashi	123LU	F	25	1	0
1054	Haut-Katanga	Lubumbashi	124LU	M	28	1	0
1055	Haut-Katanga	Lubumbashi	125LU	M	7	1	1	25.49	0	wild
1056	Haut-Katanga	Lubumbashi	129LU	F	9	1	1	25.75	0	wild
1057	Haut-Katanga	Lubumbashi	130LU	M	13	1	1	26.24	0	wild
1058	Haut-Katanga	Lubumbashi	133LU	F	4	1	0
1060	Haut-Katanga	Lubumbashi	138LU	F	5	1	1	24.38	0	wild
1062	Haut-Katanga	Lubumbashi	141LU	F	22	1	0
1063	Haut-Katanga	Lubumbashi	142LU	M	6	1	0
1066	Haut-Katanga	Lubumbashi	145LU	M	1	1	0
1070	Haut-Katanga	Lubumbashi	149LU	M	19	1	0
1074	Haut-Katanga	Lubumbashi	156LU	M	4	1	0
1075	Haut-Katanga	Lubumbashi	159LU	F	4	1	0
1076	Haut-Katanga	Lubumbashi	161LU	M	15	1	1	32.66	0	wild
1077	Haut-Katanga	Lubumbashi	162LU	M	4	1	0
1078	Haut-Katanga	Lubumbashi	163LU	M	33	1	0
1079	Haut-Katanga	Lubumbashi	165LU	M	11	1	1	25.13	0	wild
1080	Haut-Katanga	Lubumbashi	166LU	F	8	1	1	34.34	0	wild
1081	Haut-Katanga	Lubumbashi	167LU	M	10	1	1	29.92	0	wild
1082	Haut-Katanga	Lubumbashi	169LU	F	45	1	1	27	0	wild
1083	Haut-Katanga	Lubumbashi	170LU	M	8	1	1	32.12	0	wild
1086	Haut-Katanga	Lubumbashi	173LU	M	52	1	0
1091	Haut-Katanga	Lubumbashi	178LU	F	8	1	1	32	0	wild
1097	Haut-Katanga	Lubumbashi	186LU	M	17	1	1	31.99	0	wild
1099	Haut-Katanga	Lubumbashi	204LU	F	43	1	0
1100	Haut-Katanga	Lubumbashi	208LU	F	24	1	0
1101	Haut-Katanga	Lubumbashi	209LU	M	31	1	0
1102	Haut-Katanga	Lubumbashi	210LU	M	4	1	0
1103	Haut-Katanga	Lubumbashi	221LU	F	4	1	0
1104	Haut-Katanga	Lubumbashi	231LU	F	9	1	0
1106	Haut-Katanga	Lubumbashi	236LU	F	3	1	1	29.92	0	wild
1107	Haut-Katanga	Lubumbashi	237LU	M	12	1	1	36.77	0	wild
1108	Haut-Katanga	Lubumbashi	238LU	M	60	1	1	33.15	0	wild
1109	Haut-Katanga	Lubumbashi	239LU	M	3	1	0
1111	Haut-Katanga	Lubumbashi	241LU	F	15	1	0
1112	Haut-Katanga	Lubumbashi	242LU	M	20	1	1	29.51	0	wild
1113	Haut-Katanga	Lubumbashi	247LU	M	21	1	1	34.9	0	wild
1114	Haut-Katanga	Lubumbashi	248LU	M	18	1	1	27.22
1115	Haut-Katanga	Lubumbashi	249LU	M	35	1	0
1116	Haut-Katanga	Lubumbashi	250LU	F	2	1	1	28.15
	Note:	RDT: Rapid diagnostic Test to detect malaria during enrollmment
		Pf PCR: Real-time Polymerase chain reaction to confirm Plasmodium falciparum malaria
		Ct: Cycle threshold
